# Supplementary material for: IGF2BP2 Promotes Epithelial to Mesenchymal Transition and Metastasis through Stabilizing HMGA1 mRNA in Gastric Cancer
Source: Cancers (Basel). 2022 Oct 31;14(21):5381. doi: 10.3390/cancers14215381 (PMC9654580; doi:10.3390/cancers14215381)
Supplement: Supplementary file 1 [file cancers-14-05381-s001.zip]

Archive with 1 entries (1 files):
- cancers-2002760-supplementary.pdf
